# Supplementary material for: A curated and standardized adverse drug event resource to accelerate drug safety research
Source: Sci Data. 2016 May 10;3:160026. doi: 10.1038/sdata.2016.26 (PMC4872271; doi:10.1038/sdata.2016.26)
Supplement: Supplementary file 1 [file sdata201626-isa1.zip]

Archive with 3 entries (3 files):
- i_Investigation.txt
- s_study_Banda.txt
- a_assay_Banda.txt
