# Supplementary material for: A curated and standardized adverse drug event resource to accelerate drug safety research
Source: Sci Data. 2016 May 10;3:160026. doi: 10.1038/sdata.2016.26 (PMC4872271; doi:10.1038/sdata.2016.26)
Supplement: Supplementary file 1 [file sdata201626-isa1.zip › i_Investigation.txt]

# Investigation File generated for Scientific Data with Investigation File Authoring Tool version 0.1.0 on 04/04/2016 - This metadata file is CC0
ONTOLOGY SOURCE REFERENCE
Term Source Name	NCBITAXON	ERO	OAE	OBI	NCIT
Term Source File	http://data.bioontology.org/ontologies/NCBITAXON	http://data.bioontology.org/ontologies/ERO	http://data.bioontology.org/ontologies/OAE	http://data.bioontology.org/ontologies/OBI	http://data.bioontology.org/ontologies/NCIT
Term Source Version	2015AA	2013-08-02	Vision Release; 1.1.293	2014-08-18	16.02d
Term Source Description	National Center for Biotechnology Information (NCBI) Organismal Classification	Eagle-I Research Resource Ontology	Ontology of Adverse Events	Ontology for Biomedical Investigations	National Cancer Institute Thesaurus
INVESTIGATION
Investigation Identifier
Investigation Title
Investigation Description
Investigation Submission Date
Investigation Public Release Date
INVESTIGATION PUBLICATIONS
Investigation PubMed ID
Investigation Publication DOI
Investigation Publication Author List
Investigation Publication Title
Investigation Publication Status
Investigation Publication Status Term Accession Number
Investigation Publication Status Term Source REF
INVESTIGATION CONTACTS
Investigation Person Last Name
Investigation Person Mid Initials
Investigation Person First Name
Investigation Person Address
Investigation Person Phone
Investigation Person Fax
Investigation Person Email
Investigation Person Affiliation
Investigation Person Roles
Investigation Person Roles Term Accession Number
Investigation Person Roles Term Source REF
STUDY
Study Identifier	10.1038/sdata.2016.26
Study Title	A curated and standardized adverse drug event resource to accelerate drug safety research
Study Submission Date	17/12/2015
Study Public Release Date	10/05/2016
Study Description	http://www.nature.com/articles/sdata201626#abstract
Study File Name	s_study_Banda.txt
Comment[Subject Keywords]	//;//;///;//
Comment[Manuscript Licence]	CC BY-4.0
Comment[Experimental Metadata Licence]	CC0
Comment[Supplementary Information File Name]	
Comment[Supplementary Information File Type]	x-zip-compressed
Comment[Supplementary Information File URL]	http://www.nature.com/articles/sdata201626#supplementary-information
Comment[Data Repository]	Dryad Digital Repository
Comment[Data Record Accession]	doi:10.5061/dryad.8q0s4
Comment[Data Record URI]	http://dx.doi.org/10.5061/dryad.8q0s4
STUDY DESIGN DESCRIPTORS
Study Design Type	data cleaning objective	data integration objective
Study Design Type Term Accession Number	ERO:0100012	ERO:0100092
Study Design Type Term Source REF	ERO	ERO
STUDY PUBLICATIONS
Study PubMed ID
Study Publication DOI
Study Publication Author List
Study Publication Title
Study Publication Status
Study Publication Status Term Accession Number
Study Publication Status Term Source REF
STUDY FACTORS
Study Factor Name
Study Factor Type
Study Factor Type Term Accession Number
Study Factor Type Term Source REF
STUDY ASSAYS
Study Assay Measurement Type	drug adverse event reporting
Study Assay Measurement Type Term Accession Number	OAE:0000127
Study Assay Measurement Type Term Source REF	OAE
Study Assay Technology Type	digital curation
Study Assay Technology Type Term Accession Number	OBI:0302914
Study Assay Technology Type Term Source REF	OBI
Study Assay Technology Platform	""
Study Assay File Name	a_assay_Banda.txt
STUDY PROTOCOLS
Study Protocol Name	FAERS/LAERS Source Data	Data Merging	Missing value imputation	Case de-duplication	Drug Mappings	Indication and Reaction mappings	Generation of drug-outcome pairs	Contingency Tables and Statistics calculation
Study Protocol Type	Data Source	data integration objective	data imputation	data normalization objective	data element mapping objective	data element mapping objective	data combination	descriptive statistical calculation data transformation
Study Protocol Type Term Accession Number	NCIT:C16493	ERO:0100092	OBI:0200061	OBI:0200167	ERO:0100093	ERO:0100093	OBI:0200125	OBI:0200184
Study Protocol Type Term Source REF	NCIT	ERO	OBI	OBI	ERO	ERO	OBI	OBI
Study Protocol Description								
Study Protocol URI	""	""	""	""	""	""	""	""
Study Protocol Version								
Study Protocol Parameters Name	""	""	""	""	""	""	""	""
Study Protocol Parameters Name Term Accession Number	""	""	""	""	""	""	""	""
Study Protocol Parameters Name Term Source REF	""	""	""	""	""	""	""	""
Study Protocol Components Name	""	""	""	""	""	""	""	""
Study Protocol Components Type	""	""	""	""	""	""	""	""
Study Protocol Components Type Term Accession Number	""	""	""	""	""	""	""	""
Study Protocol Components Type Term Source REF	""	""	""	""	""	""	""	""
STUDY CONTACTS
Study Person Last Name	Banda	Evans	Vanguri	Tatonetti	Ryan	Shah
Study Person First Name	Juan M.	Lee	Rami S.	Nicholas P.	Patrick B.	Nigam H.
Study Person Mid Initials						
Study Person Email	jmbanda@stanford.edu	""	""	""	""	""
Study Person Phone						
Study Person Fax						
Study Person Address						
Study Person Affiliation	Center for Biomedical Informatics Research, Stanford University, Stanford, California 94305, USA	LTS Computing LLC, West Chester, Pennsylvania 19380, USA	Department of Biomedical Informatics, Columbia University, New York, New York 10032, USA	Department of Biomedical Informatics, Columbia University, New York, New York 10032, USA	Janssen Research & Development, LLC, Titusville, New Jersey 08869, USA	Center for Biomedical Informatics Research, Stanford University, Stanford, California 94305, USA
Study Person Roles						
Study Person Roles Term Accession Number						
Study Person Roles Term Source REF						
Comment[Study Person ORCID]	0000-0001-8499-824X					
Comment[Funder]						
Comment[FundRef ID]						
Comment[Funder Term Source REF]						
Comment[Grant Identifier]						
