# Supplementary material for: A curated and standardized adverse drug event resource to accelerate drug safety research
Source: Sci Data. 2016 May 10;3:160026. doi: 10.1038/sdata.2016.26 (PMC4872271; doi:10.1038/sdata.2016.26)
Supplement: Supplementary file 1 [file sdata201626-isa1.zip › s_study_Banda.txt]

Source Name	Comment[source data]	Comment[source data URL]	Characteristics[organism]	Term Source REF	Term Accession Number	Characteristics[date range]	Protocol REF	Sample Name
LAERS	FDAÂs Adverse Reporting System data	http://goo.gl/9Lcc65	Homo sapiens	NCBITAXON	NCBITaxon:9606	January 2004 to August 2012	FAERS/LAERS Source Data	LAERS_DEMOyyQq
LAERS	FDAÂs Adverse Reporting System data	http://goo.gl/9Lcc65	Homo sapiens	NCBITAXON	NCBITaxon:9606	January 2004 to August 2012	FAERS/LAERS Source Data	LAERS_DRUGyyQq
LAERS	FDAÂs Adverse Reporting System data	http://goo.gl/9Lcc65	Homo sapiens	NCBITAXON	NCBITaxon:9606	January 2004 to August 2012	FAERS/LAERS Source Data	LAERS_INDIyyQq
LAERS	FDAÂs Adverse Reporting System data	http://goo.gl/9Lcc65	Homo sapiens	NCBITAXON	NCBITaxon:9606	January 2004 to August 2012	FAERS/LAERS Source Data	LAERS_OUTCyyQq
LAERS	FDAÂs Adverse Reporting System data	http://goo.gl/9Lcc65	Homo sapiens	NCBITAXON	NCBITaxon:9606	January 2004 to August 2012	FAERS/LAERS Source Data	LAERS_REACyyQq
LAERS	FDAÂs Adverse Reporting System data	http://goo.gl/9Lcc65	Homo sapiens	NCBITAXON	NCBITaxon:9606	January 2004 to August 2012	FAERS/LAERS Source Data	LAERS_RPSRyyQq
LAERS	FDAÂs Adverse Reporting System data	http://goo.gl/9Lcc65	Homo sapiens	NCBITAXON	NCBITaxon:9606	January 2004 to August 2012	FAERS/LAERS Source Data	LAERS_THERyyQq
FAERS	FDAÂs Adverse Reporting System data	http://goo.gl/9Lcc65	Homo sapiens	NCBITAXON	NCBITaxon:9606	September 2012 to June 2015	FAERS/LAERS Source Data	FAERS_DEMOyyQq
FAERS	FDAÂs Adverse Reporting System data	http://goo.gl/9Lcc65	Homo sapiens	NCBITAXON	NCBITaxon:9606	September 2012 to June 2015	FAERS/LAERS Source Data	FAERS_DRUGyyQq
FAERS	FDAÂs Adverse Reporting System data	http://goo.gl/9Lcc65	Homo sapiens	NCBITAXON	NCBITaxon:9606	September 2012 to June 2015	FAERS/LAERS Source Data	FAERS_INDIyyQq
FAERS	FDAÂs Adverse Reporting System data	http://goo.gl/9Lcc65	Homo sapiens	NCBITAXON	NCBITaxon:9606	September 2012 to June 2015	FAERS/LAERS Source Data	FAERS_OUTCyyQq
FAERS	FDAÂs Adverse Reporting System data	http://goo.gl/9Lcc65	Homo sapiens	NCBITAXON	NCBITaxon:9606	September 2012 to June 2015	FAERS/LAERS Source Data	FAERS_REACyyQq
FAERS	FDAÂs Adverse Reporting System data	http://goo.gl/9Lcc65	Homo sapiens	NCBITAXON	NCBITaxon:9606	September 2012 to June 2015	FAERS/LAERS Source Data	FAERS_RPSRyyQq
FAERS	FDAÂs Adverse Reporting System data	http://goo.gl/9Lcc65	Homo sapiens	NCBITAXON	NCBITaxon:9606	September 2012 to June 2015	FAERS/LAERS Source Data	FAERS_THERyyQq
