# Supplementary material for: A curated and standardized adverse drug event resource to accelerate drug safety research
Source: Sci Data. 2016 May 10;3:160026. doi: 10.1038/sdata.2016.26 (PMC4872271; doi:10.1038/sdata.2016.26)
Supplement: Supplementary file 1 [file sdata201626-isa1.zip › a_assay_Banda.txt]

Sample Name	Protocol REF	Protocol REF	Protocol REF	Protocol REF	Protocol REF	Protocol REF	Protocol REF	Assay Name	Raw Data File	Comment [Data Repository]	Comment [Data Record Accession]	Comment [Data Record URI]
LAERS_DEMOyyQq	Data Merging	Missing value imputation	Case de-duplication	Drug Mappings	Indication and Reaction mappings	Generation of drug-outcome pairs	Contingency Tables and Statistics calculation	LAERS_DEMOyyQq	aeolus_v1.zip	Dryad Digital Repository	doi:10.5061/dryad.8q0s4	http://dx.doi.org/10.5061/dryad.8q0s4
LAERS_DRUGyyQq	Data Merging	Missing value imputation	Case de-duplication	Drug Mappings	Indication and Reaction mappings	Generation of drug-outcome pairs	Contingency Tables and Statistics calculation	LAERS_DRUGyyQq	aeolus_v1.zip	Dryad Digital Repository	doi:10.5061/dryad.8q0s4	http://dx.doi.org/10.5061/dryad.8q0s4
LAERS_INDIyyQq	Data Merging	Missing value imputation	Case de-duplication	Drug Mappings	Indication and Reaction mappings	Generation of drug-outcome pairs	Contingency Tables and Statistics calculation	LAERS_INDIyyQq	aeolus_v1.zip	Dryad Digital Repository	doi:10.5061/dryad.8q0s4	http://dx.doi.org/10.5061/dryad.8q0s4
LAERS_OUTCyyQq	Data Merging	Missing value imputation	Case de-duplication	Drug Mappings	Indication and Reaction mappings	Generation of drug-outcome pairs	Contingency Tables and Statistics calculation	LAERS_OUTCyyQq	aeolus_v1.zip	Dryad Digital Repository	doi:10.5061/dryad.8q0s4	http://dx.doi.org/10.5061/dryad.8q0s4
LAERS_REACyyQq	Data Merging	Missing value imputation	Case de-duplication	Drug Mappings	Indication and Reaction mappings	Generation of drug-outcome pairs	Contingency Tables and Statistics calculation	LAERS_REACyyQq	aeolus_v1.zip	Dryad Digital Repository	doi:10.5061/dryad.8q0s4	http://dx.doi.org/10.5061/dryad.8q0s4
LAERS_RPSRyyQq	Data Merging	Missing value imputation	Case de-duplication	Drug Mappings	Indication and Reaction mappings	Generation of drug-outcome pairs	Contingency Tables and Statistics calculation	LAERS_RPSRyyQq	aeolus_v1.zip	Dryad Digital Repository	doi:10.5061/dryad.8q0s4	http://dx.doi.org/10.5061/dryad.8q0s4
LAERS_THERyyQq	Data Merging	Missing value imputation	Case de-duplication	Drug Mappings	Indication and Reaction mappings	Generation of drug-outcome pairs	Contingency Tables and Statistics calculation	LAERS_THERyyQq	aeolus_v1.zip	Dryad Digital Repository	doi:10.5061/dryad.8q0s4	http://dx.doi.org/10.5061/dryad.8q0s4
FAERS_DEMOyyQq	Data Merging	Missing value imputation	Case de-duplication	Drug Mappings	Indication and Reaction mappings	Generation of drug-outcome pairs	Contingency Tables and Statistics calculation	FAERS_DEMOyyQq	aeolus_v1.zip	Dryad Digital Repository	doi:10.5061/dryad.8q0s4	http://dx.doi.org/10.5061/dryad.8q0s4
FAERS_DRUGyyQq	Data Merging	Missing value imputation	Case de-duplication	Drug Mappings	Indication and Reaction mappings	Generation of drug-outcome pairs	Contingency Tables and Statistics calculation	FAERS_DRUGyyQq	aeolus_v1.zip	Dryad Digital Repository	doi:10.5061/dryad.8q0s4	http://dx.doi.org/10.5061/dryad.8q0s4
FAERS_INDIyyQq	Data Merging	Missing value imputation	Case de-duplication	Drug Mappings	Indication and Reaction mappings	Generation of drug-outcome pairs	Contingency Tables and Statistics calculation	FAERS_INDIyyQq	aeolus_v1.zip	Dryad Digital Repository	doi:10.5061/dryad.8q0s4	http://dx.doi.org/10.5061/dryad.8q0s4
FAERS_OUTCyyQq	Data Merging	Missing value imputation	Case de-duplication	Drug Mappings	Indication and Reaction mappings	Generation of drug-outcome pairs	Contingency Tables and Statistics calculation	FAERS_OUTCyyQq	aeolus_v1.zip	Dryad Digital Repository	doi:10.5061/dryad.8q0s4	http://dx.doi.org/10.5061/dryad.8q0s4
FAERS_REACyyQq	Data Merging	Missing value imputation	Case de-duplication	Drug Mappings	Indication and Reaction mappings	Generation of drug-outcome pairs	Contingency Tables and Statistics calculation	FAERS_REACyyQq	aeolus_v1.zip	Dryad Digital Repository	doi:10.5061/dryad.8q0s4	http://dx.doi.org/10.5061/dryad.8q0s4
FAERS_RPSRyyQq	Data Merging	Missing value imputation	Case de-duplication	Drug Mappings	Indication and Reaction mappings	Generation of drug-outcome pairs	Contingency Tables and Statistics calculation	FAERS_RPSRyyQq	aeolus_v1.zip	Dryad Digital Repository	doi:10.5061/dryad.8q0s4	http://dx.doi.org/10.5061/dryad.8q0s4
FAERS_THERyyQq	Data Merging	Missing value imputation	Case de-duplication	Drug Mappings	Indication and Reaction mappings	Generation of drug-outcome pairs	Contingency Tables and Statistics calculation	FAERS_THERyyQq	aeolus_v1.zip	Dryad Digital Repository	doi:10.5061/dryad.8q0s4	http://dx.doi.org/10.5061/dryad.8q0s4
